# Supplementary material for: Type-1 Cannabinoid Receptor Promiscuous Coupling: Computational Insights into Receptor-G Protein Interaction Dynamics
Source: Int J Mol Sci. 2025 Dec 10;26(24):11905. doi: 10.3390/ijms262411905 (PMC12732796; doi:10.3390/ijms262411905)
Supplement: Supplementary file 1 [file ijms-26-11905-s001.zip]

Archive with 1 entries (1 files):
- ijms-3974595-supplementary.pdf
